# Supplementary material for: Revisiting GUD: An empirical test of the size-dependency of patch departure behaviour
Source: PLoS One. 2018 Sep 27;13(9):e0204448. doi: 10.1371/journal.pone.0204448 (PMC6160073; doi:10.1371/journal.pone.0204448)
Supplement: S1 Dataset — (XLS) [file pone.0204448.s001.xls]

## Sheet: README
Revisiting GUD: an empirical test of the size-dependency of patch exploitation behaviour
Francesco Cozzoli*, Giovanna Ligetta, Fabio Vignes, Alberto Basset**
Laboratory of Ecology, Department of Biological and Environmental Sciences and Technologies, University of the Salento, S.P. Lecce-Monteroni, 73100 Lecce, Italy
* Corresponding author: francesco.cozzoli@unisalento.it;
** Corresponding author: alberto.basset@unisalento.it
Data are also available via the the e-Science European Infrastructure Lifewatch (http://www.servicecentrelifewatch.eu/home)
FORAGERS
Series	Series of experimental observations, corresponding to one of the resource 32P conditioning flasks
Trial	Numerical code for experimental trials (see below)
Species	Species of foragers
Number of Individuals	Number of foragers used in the experiment
Forager AFDW (g)	Individual Ash Free Dry Weight (g), average
Forager AFDW sd (g)	Individual Ash Free Dry Weight (g), standard deviation
Permanence time (h)	Individual permanence time in the resource patch (h), average. Individual that not gave up from the resource patch are reported with a permanence time of 96 h (overall length of the experiment)
Permanence time sd (h)	Individual permanence time in the resource patch (h), standard deviation. Individual that not gave up from the resource patch are reported with a permanence time of 96 h (overall length of the experiment)
Forager radioactive charge (mC)	32P radioactive charge cumulated from the foragers by feeding on 32P conditioned leaf disks (mC), average
Forager radioactive charge sd (mC)	32P radioactive charge cumulated from the foragers by feeding on 32P conditioned leaf disks (mC), standard deviation
RESOURCES
Series	Series of experimental observations, corresponding to one of the resource 32P conditioning flasks
Trial	Numerical code for experimental trials (see below)
Species	Species of foragers
Number of Individuals	Number of foragers used in the trial
Average specific forager AFDW (g)	Average specific Ash Free Dry Weight of the forager
Leaf disk dry weight (g)	Dry weight of the 32P conditioned leaf disks (g), average
Leaf disk dry weight sd (g)	Dry weight of the 32P conditioned leaf disks (g), standard deviation
Leaf disk radioactive charge (mC)	32P radioactive charge of the 32P conditioned leaf disks (mC)
Leaf disk radioactive charge sd (mC)	32P radioactive charge of the 32P conditioned leaf disks (mC), standard deviation

## Sheet: FORAGERS
Series	Species	Number of Individuals	Forager AFDW (g)	Forager AFDW sd (g)	Permanence time (h)	Permanence time sd (h)	Forager radioactive charge (mC)	Forager radioactive charge sd (mC)
I	Ecrobia	4	0.000329614	2.84114e-06	96	0	0.0128211	0.0074222
II	Ecrobia	4	0.000370769	6.36031e-06	96	0	0.0229613	0.00426085
III	Ecrobia	4	0.000378065	1.01839e-05	96	0	0.00630904	0.00425195
IV	Ecrobia	4	0.000386108	1.00438e-05	78.625	17.375	0.0084964	0.00360023
I	Bithynia	4	0.00837864	0.00139335	30	9.79796	0.0269144	0.0195755
II	Bithynia	4	0.00955724	0.00322619	65.3125	4.1875	0.0310472	0.0115305
III	Bithynia	4	0.00683305	0.000874372	17.625	4.29167	0.0267873	0.00964577
IV	Bithynia	4	0.00684434	0.000420423	40.75	4.75	0.0246088	0.00392559
I	Lymnaea	4	0.0121513	0.00150978	26.875	2.04252	0.0200387	0.00563176
II	Lymnaea	4	0.0148693	0.000713682	18.4375	4.48536	0.0296992	0.011362
III	Lymnaea	4	0.0136572	0.000392251	33.8333	6.88085	0.0236791	0.00728404
IV	Lymnaea	4	0.0108422	0.00143106	22.9583	0.312731	0.0180539	0.00869793
I	Bithynia	7	0.00669694	0.000539743	52.2143	15.6783	0.0293511	0.0111945
II	Bithynia	7	0.00783017	0.00119323	71.3929	10.5506	0.0381843	0.00990758
III	Bithynia	7	0.00762933	0.000825842	22.2024	0.134687	0.0175407	0.00674353
IV	Bithynia	7	0.00851273	0.00133248	65.6667	11.9846	0.0121843	0.00278994
I	Ecrobia	12	0.000399577	1.3402e-05	96	0	0.01478	0.00313561
II	Ecrobia	12	0.000384175	1.54684e-05	96	0	0.0153767	0.00344734
III	Ecrobia	12	0.000369877	9.10761e-06	82.9038	4.97538	0.00657793	0.00107332
IV	Ecrobia	12	0.000397395	1.21954e-05	92.0556	3.94444	0.011588	0.00225604
I	Ecrobia	79	0.000371181	4.85763e-06	93.7089	1.03943	0.00430278	0.000362736
II	Ecrobia	79	0.000372688	4.57182e-06	70.3739	3.16769	0.00482676	0.00035493
III	Ecrobia	79	0.00037192	4.83506e-06	66.1602	3.39368	0.00589787	0.00034892
IV	Ecrobia	79	0.000360405	5.40906e-06	73.6212	3.06844	0.00307506	0.000227359
I	Ecrobia	145	0.0003767	3.58491e-06	96	0	0.00321309	0.000169954
II	Ecrobia	145	0.000362613	3.32291e-06	64.0489	2.48649	0.00334167	0.000196753
III	Ecrobia	145	0.000372189	3.42455e-06	37.0845	1.90396	0.00319426	0.000150534
IV	Ecrobia	145	0.000378198	3.77012e-06	61.1859	2.43884	0.00196316	0.00010777

## Sheet: RESOURCES
Series	Species	Number of individuals	Average specific forager AFDW (g)	Leaf disk dry weight (g)	Leaf disk dry weight sd (g)	Leaf disk radioactive charge (mC)	Leaf disk radioactive charge sd (mC)
I	control_t0	0	NA	0.0145235	0.0145235	0.0417965	0.0417965
II III	control_t0	0	NA	0.0137868	0.0137868	0.0535407	0.0535407
IV	control_t0	0	NA	0.0151541	0.0151541	0.0208548	0.0208548
I	control_tf	0	NA	0.0149108	0.0149108	0.0333934	0.0333934
II III	control_tf	0	NA	0.0136443	0.0136443	0.0425275	0.0425275
IV	control_tf	0	NA	0.0132984	0.0132984	0.0175504	0.0175504
I	Ecrobia	4	0.000372	0.0144104	0.0144104	0.0379511	0.0379511
II	Ecrobia	4	0.000372	0.0137454	0.0137454	0.0404895	0.0404895
III	Ecrobia	4	0.000372	0.0135513	0.0135513	0.0394867	0.0394867
IV	Ecrobia	4	0.000372	0.0141023	0.0141023	0.0171592	0.0171592
I	Bithynia	4	0.00777	0.0138053	0.0138053	0.0331718	0.0331718
II	Bithynia	4	0.00777	0.013621	0.013621	0.0386445	0.0386445
III	Bithynia	4	0.00777	0.0138651	0.0138651	0.0452407	0.0452407
IV	Bithynia	4	0.00777	0.0146894	0.0146894	0.0158442	0.0158442
I	Lymnaea	4	0.01288	0.0145597	0.0145597	0.0279358	0.0279358
II	Lymnaea	4	0.01288	0.0141848	0.0141848	0.0378487	0.0378487
III	Lymnaea	4	0.01288	0.0138605	0.0138605	0.0464032	0.0464032
IV	Lymnaea	4	0.01288	0.0146103	0.0146103	0.01662	0.01662
I	Bithynia	7	0.00777	0.0140587	0.0140587	0.0239104	0.0239104
II	Bithynia	7	0.00777	0.0137756	0.0137756	0.0270061	0.0270061
III	Bithynia	7	0.00777	0.0144807	0.0144807	0.0375002	0.0375002
IV	Bithynia	7	0.00777	0.0141511	0.0141511	0.0136299	0.0136299
I	Ecrobia	12	0.000372	0.0135542	0.0135542	0.0292318	0.0292318
II	Ecrobia	12	0.000372	0.0131531	0.0131531	0.0293768	0.0293768
III	Ecrobia	12	0.000372	0.0130624	0.0130624	0.0374191	0.0374191
IV	Ecrobia	12	0.000372	0.0137099	0.0137099	0.0109443	0.0109443
I	Ecrobia	79	0.000372	0.0134565	0.0134565	0.0144172	0.0144172
II	Ecrobia	79	0.000372	0.0136756	0.0136756	0.0207353	0.0207353
III	Ecrobia	79	0.000372	0.0129566	0.0129566	0.0252754	0.0252754
IV	Ecrobia	79	0.000372	0.015073	0.015073	0.00521996	0.00521996
I	Ecrobia	145	0.000372	0.0142052	0.0142052	0.0158132	0.0158132
II	Ecrobia	145	0.000372	0.0132126	0.0132126	0.0195264	0.0195264
III	Ecrobia	145	0.000372	0.0137913	0.0137913	0.0190253	0.0190253
IV	Ecrobia	145	0.000372	0.0135193	0.0135193	0.00504638	0.00504638
